# Supplementary material for: Regulatory Effects of Reward Anticipation and Target on Attention Processing of Emotional Stimulation
Source: Front Psychol. 2020 Jun 3;11:1170. doi: 10.3389/fpsyg.2020.01170 (PMC7283617; doi:10.3389/fpsyg.2020.01170)
Supplement: Supplementary file 4 [file Table_1.XLS]

## Sheet: Sheet1
nnf1	nnl1	npf1	npl1	ynf1	ynl1	ypf1	ypl1	nnf2	nnl2	npf2	npl2	ynf2	ynl2	ypf2	ypl2
0.6875	0.6053	0.4375	0.5277	0.5	0.5562	0.5625	0.5157	0.588235	0.539359	0.6	0.596962	0.4	0.530192	0.529412	0.47572
0.75	0.5517	0.4375	0.3963	0.5	0.5095	0.3125	0.5295	0.333333	0.521008	0.529412	0.499424	0.647059	0.493442	0.6	0.47572
0.375	0.4075	0.5	0.4333	0.5	0.4667	0.375	0.3514	0.611111	0.521689	0.428571	0.473451	0.5	0.528171	0.555556	0.455246
0.5	0.5383	0.5625	0.5284	0.5	0.4271	0.5	0.472	0.5	0.454285	0.6	0.557416	0.5	0.49257	0.333333	0.47572
0.4375	0.4328	0.4375	0.3628	0.5	0.4452	0.5625	0.3783	0.789474	0.448474	0.692308	0.416102	0.307692	0.480676	0.684211	0.436923
0.5	0.5657	0.4375	0.5854	0.5	0.5666	0.4375	0.6411	0.75	0.62438	0.625	0.562032	0.375	0.548819	0.625	0.475655
0.5	0.6964	0.4375	0.6203	0.5	0.7021	0.5	0.5271	0.470588	0.490061	0.466667	0.509928	0.533333	0.617033	0.470588	0.500966
0.375	0.5607	0.5625	0.709	0.5	0.674	0.5	0.6822	0.533333	0.502009	0.529412	0.513326	0.470588	0.51322	0.333333	0.47572
0.5	0.711	0.375	0.7253	0.4375	0.7248	0.3125	0.8107	0.470588	0.521008	0.533333	0.484973	0.266667	0.464608	0.588235	0.475244
0.5	0.4429	0.5	0.4459	0.5	0.4464	0.5625	0.4948	0.588235	0.502398	0.4	0.498511	0.666667	0.544209	0.647059	0.51303
0.5625	0.4424	0.5625	0.4006	0.5	0.3482	0.25	0.4306	0.733333	0.550532	0.411765	0.473913	0.411765	0.568786	0.6	0.447073
0.5	0.6429	0.5	0.496	0.5	0.6006	0.375	0.4386	0.571429	0.521008	0.6	0.491609	0.428571	0.465572	0.466667	0.487346
0.5	0.6373	0.5	0.582	0.5	0.752	0.25	0.6802	0.4	0.595721	0.588235	0.472279	0.588235	0.453324	0.533333	0.484445
0.375	0.4725	0.4375	0.4886	0.4375	0.4432	0.4375	0.424	0.529412	0.400142	0.533333	0.604451	0.6	0.564921	0.470588	0.507895
0.6875	0.6104	0.375	0.5277	0.4375	0.8288	0.4375	0.721	0.5	0.521008	0.555556	0.448507	0.611111	0.52936	0.357143	0.47572
0.625	0.724	0.375	0.6199	0.5	0.7774	0.4375	0.7618	0.375	0.567903	0.625	0.488779	0.625	0.523508	0.4375	0.47572
0.5	0.449	0.5625	0.472	0.5	0.4587	0.5	0.459	0.529412	0.480388	0.368421	0.518941	0.684211	0.439811	0.692308	0.471508
0.625	0.486	0.375	0.5158	0.5	0.4245	0.4375	0.5692	0.470588	0.571661	0.333333	0.409299	0.666667	0.5775	0.470588	0.454785
0.5	0.5517	0.5625	0.5296	0.4375	0.6689	0.4375	0.6221	0.631579	0.444657	0.615385	0.473952	0.461538	0.405117	0.421053	0.4781
