# Supplementary material for: Regulatory Effects of Reward Anticipation and Target on Attention Processing of Emotional Stimulation
Source: Front Psychol. 2020 Jun 3;11:1170. doi: 10.3389/fpsyg.2020.01170 (PMC7283617; doi:10.3389/fpsyg.2020.01170)
Supplement: Supplementary file 5 [file Table_2.XLS]

## Sheet: Sheet1
nna1	nnt1	npa1	npt1	yna1	ynt1	ypa1	ypt1	nna2	nnt2	npa2	npt2	yna2	ynt2	ypa2	ypt2
1	715.25	0.875	896.438	0.9375	585.125	1	522.25	0.882353	659.824	0.933333	718.067	1	602.067	1	656.824
0.928571	484.214	0.888889	491.278	0.833333	493	0.857143	473.286	0.866667	472.467	0.941176	514	0.823529	573.941	0.978503	503.933
1	795.571	0.833333	784.389	1	659.944	0.928571	693.286	0.888889	777.167	0.928571	701.429	1	737.143	1	715.222
1	911.909	1	1175.38	0.904762	982.095	0.818182	1023.55	0.833333	801.333	0.975692	771.95	0.9	766.1	1	682.75
0.866667	656.533	0.935458	611.059	1	636.176	1	577.4	0.842105	788.263	1	842.154	0.846154	768.615	0.947368	722.789
1	762.137	0.928571	784.557	1	729.186	0.944444	740.249	0.9375	794.42	1	762.652	0.8125	1147.69	1	759.468
0.9375	776.688	0.9375	834.875	0.875	737.812	0.8125	909.25	0.941176	950.765	1	851.2	1	874	1	835
0.857143	640	1	635.944	0.888889	663.722	1	604.214	0.933333	605.733	0.941176	577.294	0.882353	575.059	0.933333	666.2
0.95	817.85	1	948.417	1	706.917	1	750.35	0.882353	780.118	1	698.6	1	865.667	1	750.765
1	863.214	0.833333	750.667	0.888889	729.056	0.928571	705.214	0.941176	954.294	1	893.333	0.933333	982.6	1	816.882
0.923077	794.846	0.894737	787	1	778.211	0.923077	836.154	0.933333	937.533	1	818.765	0.882353	857.353	1	802.667
0.923077	1024.69	1	876.579	0.842105	881.368	1	990.692	0.9375	656.188	1	682.938	1	780.5	1	671.562
0.894737	715.316	0.923077	908.769	0.923077	817.462	0.947368	708.105	0.933333	735.733	1	788.412	0.941176	755.941	0.933333	715.533
0.949985	829.6	1	856.5	0.954545	880.682	0.9	916	0.941176	846.412	0.933333	875.533	0.905736	1030.27	1	936.706
0.933333	591.933	1	516.471	0.823529	561.765	0.866667	609.333	0.857143	659.214	1	679.222	0.833333	702.833	0.928571	631.714
1	765.941	0.933333	760.533	1	707.533	1	739.882	1	949.438	0.9375	905.125	0.75	852.125	1	953.5
0.941176	695.412	1	666.267	0.8	718.533	0.941176	694.118	0.846154	822.462	0.947368	765.263	0.842105	791.105	0.923077	890.538
1	690.941	0.933333	710.6	1	617.733	0.823529	645.353	1	725.353	1	649.533	0.933333	587.467	1	626.412
0.944444	948.556	0.857143	910.857	0.928571	968.214	0.833333	926.056	0.947368	1177.26	1	994.923	0.923077	791.693	0.947368	1091.42
